# Supplementary material for: Manumycin A Attenuates DSS-Induced Colitis in Mice via Anti-Inflammatory Effects Following Intraperitoneal Administration
Source: Pharmaceuticals (Basel). 2026 Jul 16;19(7):1096. doi: 10.3390/ph19071096 (PMC13414652; doi:10.3390/ph19071096)
Supplement: Supplementary file 1 [file pharmaceuticals-19-01096-s001.zip]

Archive with 1 entries (1 files):
- pharmaceuticals-4394418-supplementary.pdf
